# Supplementary material for: Genome-wide association study meta-analysis identifies five new loci for systemic lupus erythematosus
Source: Arthritis Res Ther. 2018 May 30;20:100. doi: 10.1186/s13075-018-1604-1 (PMC5977506; doi:10.1186/s13075-018-1604-1)
Supplement: Supplementary file 2 — Table S3. Association results for the 52 previously known SLE risk loci in the Spain GWAS. Table S4. Pathway association results after combining the two SLE cohorts (combined raw p value <0.05). Table S5. List of biological pathways significantly associated with ST8SIA4 gene network. Table S6. List of biological pathways significantly associated with ARHGAP27 gene network. (XLSX 48 kb) [file 13075_2018_1604_MOESM2_ESM.xlsx]

## Sheet: Table S3
Table S3. Association results for the 52 previously known SLE risk loci in the Spain GWAS.
SNP	chromosome	basepair	gene	info	MAF cases	MAF controls	Minor Allele	P(Spain)	P(EUR)	OR_Spain	OR_EUR
rs2476601	1	114377568	PTPN22	1	0.099537	0.0736946	A	0.000702628	8.38229e-13	1.39(1.13-1.71)	1.39(1.26-1.53)
rs1801274	1	161479745	FCGR2A	1	0.45	0.51	A	0.000185013	5.56e-11	0.78(0.69-0.88)	0.83(0.78-0.88)
rs704840	1	173226195	TNFSF4	1	0.3	0.28	G	0.121101	1.41e-13	1.11(0.98-1.27)	1.26(1.19-1.33)
rs17849501	1	183542323	SMG7, NCF2	0.76	0.13	0.06	T	9.22e-20	1.81e-59	2.48(2.02-3.05)	2.25(2.04-2.48)
rs34889541	1	198594769	PTPRC(CD45)	0.98	0.06	0.07	A	0.17963	0.000171858	0.81(0.63-1.03)	0.79(0.71-0.89)
rs2297550	1	206643772	IKBKE	0.94	0.16	0.12	G	0.000607461	0.000159002	1.36(1.15-1.61)	1.17(1.09-1.27)
rs3024505	1	206939904	IL10	1	0.17	0.13	A	0.000117116	0.00221457	1.38(1.17-1.62)	1.13(1.04-1.22)
rs9782955	1	236039877	LYST	1	0.2	0.23	T	0.029025	0.000791688	0.85(0.74-0.99)	0.9(0.84-0.95)
rs7579944	2	30445026	LBH	1	0.31	0.33	T	0.110583	0.000117765	0.88(0.78-1.01)	0.89(0.84-0.94)
rs17321999	2	30479857	LBH	1	0.13	0.13	A	0.255297	0.00041995	0.93(0.78-1.11)	0.88(0.81-0.95)
rs6740462	2	65667272	SPRED2	0.99	0.24	0.25	C	0.468618	1.76e-08	0.93(0.82-1.08)	0.83(0.78-0.88)
rs2111485	2	163110536	IFIH1	1	0.35	0.4	A	0.000638169	3.69e-06	0.82(0.72-0.93)	0.87(0.82-0.92)
rs11889341	2	191943742	STAT4	0.99	0.31	0.23	T	8.95e-10	1.12e-65	1.53(1.34-1.74)	1.75(1.65-1.86)
rs3768792	2	213871709	IKZF2	1	0.16	0.14	G	0.0335263	3.78e-08	1.2(1.02-1.41)	1.26(1.16-1.36)
rs9311676	3	58470351	ABHD6, PXK	0.96	0.43	0.45	T	0.0471614	5.62e-06	0.92(0.81-1.03)	0.88(0.83-0.93)
rs564799	3	159728987	IL12A	1	0.3	0.35	T	0.00169842	8.57e-07	0.81(0.72-0.92)	0.86(0.81-0.91)
rs6762714	3	188470238	LPP,TPRG1-AS1	1	0.42	0.41	T	0.524909	4.27e-05	1.06(0.94-1.2)	1.13(1.06-1.2)
rs10028805	4	102737250	BANK1	1	0.33	0.38	A	0.00199081	4.51e-10	0.81(0.72-0.92)	0.84(0.79-0.89)
rs7726414	5	133431834	TCF7, SKP1	1	0.09	0.07	T	0.0211268	4.92e-10	1.36(1.09-1.69)	1.46(1.3-1.64)
rs10036748	5	150458146	TNIP1	1	0.3	0.25	T	0.000763502	2.8e-18	1.28(1.12-1.46)	1.32(1.25-1.4)
rs2431697	5	159879978	MIR146A	1	0.41	0.45	C	0.00793151	2.6e-14	0.83(0.74-0.94)	0.8(0.76-0.85)
rs17603856	6	16630898	ATXN1	0.97	0.31	0.31	G	0.953534	0.00881062	0.99(0.87-1.12)	0.92(0.87-0.98)
rs1270942	6	31918860	MHC class IIId	1	0.11	0.06	G	4.75e-10	1.45e-101	1.96(1.59-2.42)	2.53(2.34-2.74)
rs9462027	6	34797241	UHRF1BP1	1	0.34	0.3	A	0.0211639	2.39e-05	1.18(1.04-1.34)	1.14(1.07-1.21)
rs597325	6	91002494	BACH2	1	0.35	0.34	A	0.604339	0.00223387	1.01(0.89-1.14)	0.91(0.86-0.97)
rs6568431	6	106588806	PRDM1, ATG5	1	0.42	0.4	A	0.128289	4.88e-12	1.1(0.97-1.23)	1.22(1.15-1.3)
rs6932056	6	138242437	TNFAIP3	0.92	0.04	0.02	C	0.0146972	9.36e-17	1.63(1.14-2.31)	1.82(1.59-2.09)
rs849142	7	28185891	JAZF1	1	0.49	0.47	C	0.384599	4.95e-05	0.93(0.83-1.05)	0.89(0.84-0.94)
rs4917014	7	50305863	IKZF1	1	0.3	0.35	G	0.00839623	3.02e-05	0.82(0.72-0.93)	0.88(0.83-0.93)
rs73135369	7	73940978	GTF2IRD1-GTF2I	0.85	0.01	0.01	C	0.782182	0.00753661	1.09(0.62-1.93)	1.27(1.07-1.52)
rs10488631	7	128594183	IRF5	1	0.15	0.09	C	7.34e-09	9.4e-45	1.75(1.46-2.1)	1.79(1.65-1.93)
rs2736340	8	11343973	BLK	1	0.27	0.21	T	2.04e-05	2.14e-16	1.4(1.22-1.6)	1.3(1.22-1.38)
rs1887428	9	4984530	JAK2	0.95	0.35	0.34	G	0.899376	8.29e-05	1.02(0.9-1.15)	1.13(1.06-1.2)
rs2663052	10	50069395	WDFY4	1	0.48	0.47	A	0.505532	1.65e-08	0.99(0.88-1.11)	0.85(0.8-0.9)
rs4948496	10	63805617	ARID5B	1	0.47	0.5	C	0.0780784	1.24e-06	1.15(1.02-1.29)	1.15(1.08-1.22)
rs12802200	11	566936	IRF7	0.91	0.18	0.21	A	0.0685574	1.22e-08	0.86(0.74-1)	0.81(0.75-0.88)
rs2732549	11	35088399	CD44	1	0.4	0.44	G	0.0196508	9.78e-11	0.85(0.75-0.96)	0.83(0.78-0.88)
rs494003	11	65542298	RNASEH2C	1	0.24	0.18	A	5.27e-07	2.13e-05	1.44(1.24-1.66)	1.16(1.07-1.26)
rs3794060	11	71187679	DHCR7, NADSYN1	1	0.35	0.34	C	0.685224	0.000149889	1.08(0.94-1.22)	1.13(1.06-1.2)
rs7941765	11	128499000	ETS1, FLI1	0.97	0.5	0.47	T	0.180129	1.14e-06	0.91(0.81-1.02)	0.87(0.82-0.92)
rs10774625	12	111910219	SH2B3	0.99	0.51	0.48	G	0.0739734	9.97e-08	0.88(0.78-0.99)	0.86(0.81-0.91)
rs1059312	12	129278864	SLC15A4	1	0.42	0.41	G	0.250895	2.24e-06	1.07(0.95-1.2)	1.15(1.08-1.22)
rs4902562	14	68731458	RAD51B	1	0.39	0.35	A	0.00423727	5.38e-05	1.2(1.06-1.37)	1.13(1.06-1.2)
rs2289583	15	75311036	CSK	0.99	0.33	0.29	A	0.00143158	2.31e-05	1.2(1.06-1.37)	1.14(1.07-1.21)
rs9652601	16	11174365	CIITA, SOCS1	1	0.29	0.35	A	1.52e-06	3.86e-07	0.74(0.66-0.85)	0.85(0.8-0.9)
rs34572943	16	31272353	ITGAM	0.9	0.23	0.15	A	5.84e-12	3.39e-47	1.75(1.51-2.04)	1.8(1.67-1.95)
rs1170426	16	68603798	ZFP90	1	0.26	0.24	C	0.0162051	0.00631164	1.14(1-1.3)	1.09(1.03-1.16)
rs11644034	16	85972612	IRF8	1	0.13	0.16	A	0.0024992	1.78e-15	0.77(0.65-0.91)	0.75(0.69-0.81)
rs2286672	17	4712617	PLD2	1	0.07	0.07	T	0.882429	0.000417494	1.02(0.81-1.28)	1.22(1.09-1.37)
rs2941509	17	37921194	IKZF3	0.99	0.06	0.03	T	0.000126885	3.2e-06	1.79(1.33-2.38)	1.42(1.24-1.63)
rs2304256	19	10475652	TYK2	0.99	0.23	0.25	A	0.0305	1.54e-12	0.86(0.75-0.99)	0.79(0.75-0.84)
rs7444	22	21976934	UBE2L3	0.99	0.22	0.2	C	0.170587	2.64e-13	1.14(0.99-1.32)	1.27(1.2-1.35)
MAF: minor allele frequency; OR: odds ratio; info: imputation quality score.

## Sheet: Table S4
Table S4. Pathway association results after combining the two SLE cohorts (combined raw P value < 0.05)
Pathway Name	P value (Spain)	P value (EUR)	P(raw)	P(Bonferroni)
(KEGG) B CELL RECEPTOR SIGNALING PATHWAY	0.0161809	2.04807e-05	5.2758e-06	0.0056
(REACTOME) ANTIGEN ACTIVATES B CELL RECEPTOR LEADING TO GENERATION OF SECOND MESSENGERS	0.0990088	1.42324e-05	2.03938e-05	0.022*
(BIOCARTA) CTLA4 PATHWAY	0.0013801	0.00158084	3.06212e-05	0.033
(BIOCARTA) IL4 PATHWAY	0.000286737	0.010057	3.96696e-05	0.043
(REACTOME) CELL SURFACE INTERACTIONS AT THE VASCULAR WALL	0.00570039	0.000598131	4.63325e-05	0.049
(REACTOME) REGULATION OF KIT SIGNALING	0.00322215	0.00111308	4.85553e-05	0.052
(BIOCARTA) BIOPEPTIDES PATHWAY	0.00487472	0.00112156	7.17128e-05	0.078
(REACTOME) HEMOSTASIS	0.00478246	0.00202443	0.00012146	0.130812
(KEGG) CYTOKINE CYTOKINE RECEPTOR INTERACTION	0.202424	6.76445e-05	0.000167035	0.179896
(KEGG) CHEMOKINE SIGNALING PATHWAY	0.0319795	0.000553418	0.000211351	0.227625
(KEGG) DORSO VENTRAL AXIS FORMATION	0.0486749	0.000375701	0.000217788	0.234558
(REACTOME) PLATELET AGGREGATION PLUG FORMATION	0.0172428	0.0013491	0.000271439	0.29234
(BIOCARTA) BCR PATHWAY	0.0510625	0.000552998	0.000324021	0.34897
(REACTOME) SIGNAL REGULATORY PROTEIN SIRP FAMILY INTERACTIONS	0.0244457	0.00128128	0.000356167	0.383592
(REACTOME) SOS MEDIATED SIGNALLING	0.000865253	0.041141	0.000400229	0.431047
(REACTOME) COSTIMULATION BY THE CD28 FAMILY	0.0301512	0.00175944	0.00057528	0.619577
(BIOCARTA) ERK PATHWAY	0.052577	0.00112616	0.000635586	0.684526
(KEGG) PATHWAYS IN CANCER	0.00869574	0.0078274	0.000721153	0.776682
(REACTOME) PLATELET ACTIVATION SIGNALING AND AGGREGATION	0.00708672	0.0102464	0.000764643	0.82352
(REACTOME) TIE2 SIGNALING	0.102257	0.000750404	0.000803802	0.865695
(REACTOME) INTEGRIN ALPHAIIB BETA3 SIGNALING	0.0148332	0.00594555	0.000911547	0.981736
(KEGG) MAPK SIGNALING PATHWAY	0.0543757	0.00163928	0.000920369	0.991237
(REACTOME) ADAPTIVE IMMUNE SYSTEM	0.0508104	0.00175594	0.000921145	0.992073
(BIOCARTA) SRCRPTP PATHWAY	0.0678006	0.00148674	0.00102842	1
(REACTOME) PECAM1 INTERACTIONS	0.106336	0.00110704	0.00118273	1
(REACTOME) CD28 DEPENDENT VAV1 PATHWAY	0.0283821	0.00444744	0.00125943	1
(BIOCARTA) NO2IL12 PATHWAY	0.173501	0.000753011	0.00129904	1
(REACTOME) EGFR DOWNREGULATION	0.0178555	0.00732016	0.00129954	1
(REACTOME) SIGNALING BY THE B CELL RECEPTOR BCR	0.269195	0.000488548	0.00130678	1
(KEGG) JAK STAT SIGNALING PATHWAY	0.181796	0.000733645	0.00132338	1
(REACTOME) REGULATION OF SIGNALING BY CBL	0.0975836	0.00145532	0.00140021	1
(BIOCARTA) IL12 PATHWAY	0.305026	0.000508374	0.00151526	1
(KEGG) T CELL RECEPTOR SIGNALING PATHWAY	0.222578	0.000899723	0.00190564	1
(REACTOME) SIGNALING BY CONSTITUTIVELY ACTIVE EGFR	0.0550562	0.00368664	0.00192873	1
(REACTOME) GRB2 SOS PROVIDES LINKAGE TO MAPK SIGNALING FOR INTERGRINS	0.0224265	0.0100228	0.00211298	1
(REACTOME) IMMUNE SYSTEM	0.200638	0.0012766	0.00237431	1
(REACTOME) ABACAVIR TRANSPORT AND METABOLISM	0.116934	0.00274877	0.00290656	1
(BIOCARTA) IL6 PATHWAY	0.237294	0.001511	0.00320309	1
(REACTOME) CD28 CO STIMULATION	0.101943	0.00359035	0.00326219	1
(BIOCARTA) TH1TH2 PATHWAY	0.224938	0.00178318	0.00353825	1
(REACTOME) SIGNAL ATTENUATION	0.0063893	0.0639138	0.00359497	1
(REACTOME) SIGNALING BY ILS	0.00533097	0.0837106	0.00388897	1
(REACTOME) INHIBITION OF INSULIN SECRETION BY ADRENALINE NORADRENALINE	0.0186712	0.0286345	0.00456258	1
(REACTOME) SIGNALLING TO RAS	0.0139103	0.0390647	0.00462851	1
(REACTOME) GRB2 EVENTS IN ERBB2 SIGNALING	0.039357	0.0140723	0.0047069	1
(REACTOME) SPRY REGULATION OF FGF SIGNALING	0.0494515	0.0112454	0.00472382	1
(BIOCARTA) NKT PATHWAY	0.362922	0.00155415	0.00478324	1
(BIOCARTA) IL2 PATHWAY	0.204236	0.00283066	0.00488845	1
(REACTOME) ADP SIGNALLING THROUGH P2RY12	0.0199636	0.0292016	0.00492457	1
(REACTOME) CTLA4 INHIBITORY SIGNALING	0.0394794	0.0158586	0.00524412	1
(KEGG) CELL CYCLE	0.0034689	0.182197	0.00528789	1
(BIOCARTA) NGF PATHWAY	0.638226	0.00100832	0.0053726	1
(REACTOME) SIGNALING BY SCF KIT	0.0316792	0.0209029	0.00550936	1
(KEGG) NATURAL KILLER CELL MEDIATED CYTOTOXICITY	0.163465	0.00425178	0.00574888	1
(REACTOME) APC CDC20 MEDIATED DEGRADATION OF NEK2A	0.00171388	0.446296	0.00625364	1
(BIOCARTA) EPO PATHWAY	0.374728	0.0020594	0.0063025	1
(REACTOME) INHIBITION OF THE PROTEOLYTIC ACTIVITY OF APC C REQUIRED FOR THE ONSET OF ANAPHASE BY MITOTIC SPINDLE CHECKPOINT COMPONENTS	0.00160648	0.493803	0.0064568	1
(REACTOME) SHC1 EVENTS IN EGFR SIGNALING	0.0245074	0.0329046	0.00655038	1
(BIOCARTA) PDGF PATHWAY	0.429361	0.0020045	0.00693499	1
(REACTOME) CYTOKINE SIGNALING IN IMMUNE SYSTEM	0.110705	0.00785834	0.00700059	1
(KEGG) PRIMARY IMMUNODEFICIENCY	0.00625628	0.139296	0.00701129	1
(KEGG) RIG I LIKE RECEPTOR SIGNALING PATHWAY	0.328084	0.00274119	0.00720716	1
(REACTOME) GLUCAGON TYPE LIGAND RECEPTORS	0.00305575	0.307748	0.00749425	1
(REACTOME) G BETA GAMMA SIGNALLING THROUGH PLC BETA	0.0105233	0.0919394	0.00768275	1
(REACTOME) SIGNALLING BY NGF	0.00879187	0.112477	0.00783088	1
(REACTOME) DOWNREGULATION OF ERBB2 ERBB3 SIGNALING	0.0266875	0.0371916	0.00785628	1
(REACTOME) G PROTEIN ACTIVATION	0.0962745	0.0108762	0.008232	1
(REACTOME) SHC MEDIATED SIGNALLING	0.020928	0.0505922	0.0083122	1
(BIOCARTA) IGF1 PATHWAY	0.14788	0.00747469	0.00863016	1
(REACTOME) IL 3 5 AND GM CSF SIGNALING	0.134452	0.00859709	0.00897309	1
(BIOCARTA) EGF PATHWAY	0.426009	0.00289578	0.00949622	1
(KEGG) HISTIDINE METABOLISM	0.0072351	0.174224	0.00967612	1
(REACTOME) NOTCH HLH TRANSCRIPTION PATHWAY	0.0141128	0.0920711	0.00993489	1
(KEGG) SELENOAMINO ACID METABOLISM	0.0256249	0.0507509	0.00994226	1
(REACTOME) PROSTACYCLIN SIGNALLING THROUGH PROSTACYCLIN RECEPTOR	0.0189902	0.0686678	0.00996568	1
(REACTOME) SIGNALLING TO ERKS	0.0277033	0.0487061	0.0102658	1
(BIOCARTA) TRKA PATHWAY	0.163205	0.00869535	0.0107253	1
(REACTOME) INTEGRATION OF ENERGY METABOLISM	0.0881951	0.0161658	0.0107687	1
(BIOCARTA) PTDINS PATHWAY	0.0231133	0.0667527	0.0115316	1
(BIOCARTA) INSULIN PATHWAY	0.284574	0.00546809	0.011617	1
(REACTOME) NCAM SIGNALING FOR NEURITE OUT GROWTH	0.240354	0.00653791	0.0117161	1
(REACTOME) INTEGRIN CELL SURFACE INTERACTIONS	0.0335169	0.0487677	0.0121224	1
(REACTOME) SHC1 EVENTS IN ERBB4 SIGNALING	0.028377	0.058448	0.0122765	1
(REACTOME) INTERFERON GAMMA SIGNALING	0.699206	0.00254371	0.0130404	1
(REACTOME) SIGNAL AMPLIFICATION	0.0296966	0.0617554	0.01339	1
(BIOCARTA) TCR PATHWAY	0.141481	0.012995	0.0134191	1
(REACTOME) THROMBOXANE SIGNALLING THROUGH TP RECEPTOR	0.0135885	0.152044	0.0148386	1
(REACTOME) PTM GAMMA CARBOXYLATION HYPUSINE FORMATION AND ARYLSULFATASE ACTIVATION	0.226545	0.00916485	0.0149017	1
(KEGG) FC GAMMA R MEDIATED PHAGOCYTOSIS	0.012402	0.176859	0.015622	1
(BIOCARTA) CSK PATHWAY	0.109153	0.0202145	0.015702	1
(REACTOME) HYALURONAN UPTAKE AND DEGRADATION	0.84395	0.0026446	0.0158575	1
(REACTOME) SIGNALING BY PDGF	0.0656497	0.0347827	0.0161717	1
(KEGG) TYROSINE METABOLISM	0.0941616	0.0244754	0.0163004	1
(BIOCARTA) IL3 PATHWAY	0.1046	0.0220758	0.0163276	1
(REACTOME) N GLYCAN ANTENNAE ELONGATION	0.0103524	0.225413	0.0164759	1
(REACTOME) ACTIVATION OF IRF3 IRF7 MEDIATED BY TBK1 IKK EPSILON	0.253949	0.0098742	0.0175239	1
(REACTOME) N GLYCAN ANTENNAE ELONGATION IN THE MEDIAL TRANS GOLGI	0.0200944	0.128447	0.0179631	1
(REACTOME) G PROTEIN BETA GAMMA SIGNALLING	0.0164311	0.159855	0.018234	1
(REACTOME) PLATELET HOMEOSTASIS	0.0424838	0.0623981	0.0183783	1
(REACTOME) OPIOID SIGNALLING	0.183745	0.0144728	0.0184281	1
(BIOCARTA) FCER1 PATHWAY	0.343108	0.00790206	0.0187357	1
(BIOCARTA) CBL PATHWAY	0.209777	0.0135092	0.019458	1
(REACTOME) RNA POL III TRANSCRIPTION INITIATION FROM TYPE 2 PROMOTER	0.609561	0.00467926	0.0195657	1
(REACTOME) TRAF3 DEPENDENT IRF ACTIVATION PATHWAY	0.412062	0.00713086	0.0200687	1
(REACTOME) OPSINS	0.02032	0.146173	0.0202543	1
(REACTOME) SHC RELATED EVENTS	0.0435233	0.0685537	0.0203326	1
(REACTOME) REGULATION OF INSULIN SECRETION	0.0971771	0.0323538	0.0212608	1
(KEGG) INTESTINAL IMMUNE NETWORK FOR IGA PRODUCTION	0.317567	0.00992934	0.0213137	1
(REACTOME) IL RECEPTOR SHC SIGNALING	0.208631	0.0151321	0.0213356	1
(REACTOME) ADP SIGNALLING THROUGH P2RY1	0.0191016	0.165805	0.0213938	1
(KEGG) FC EPSILON RI SIGNALING PATHWAY	0.0655307	0.0489016	0.0216089	1
(KEGG) TGF BETA SIGNALING PATHWAY	0.00466266	0.695611	0.0218317	1
(REACTOME) SIGNALING BY FGFR1 FUSION MUTANTS	0.0991933	0.0328295	0.0219066	1
(REACTOME) NGF SIGNALLING VIA TRKA FROM THE PLASMA MEMBRANE	0.0314776	0.104043	0.0220129	1
(REACTOME) SIGNALING BY EGFR IN CANCER	0.141364	0.0231771	0.0220208	1
(KEGG) ACUTE MYELOID LEUKEMIA	0.181634	0.019181	0.0232015	1
(REACTOME) INTERFERON ALPHA BETA SIGNALING	0.855112	0.00408422	0.0232499	1
(BIOCARTA) TALL1 PATHWAY	0.161248	0.022227	0.0237669	1
(KEGG) PROSTATE CANCER	0.099932	0.0359662	0.0238238	1
(REACTOME) CHEMOKINE RECEPTORS BIND CHEMOKINES	0.460619	0.00809483	0.0245781	1
(REACTOME) DOWNSTREAM SIGNAL TRANSDUCTION	0.174899	0.0214923	0.0247477	1
(KEGG) CELL ADHESION MOLECULES CAMS	0.0184718	0.205363	0.0249398	1
(REACTOME) AXON GUIDANCE	0.121336	0.0332516	0.0262767	1
(REACTOME) TRAFFICKING OF GLUR2 CONTAINING AMPA RECEPTORS	0.0274182	0.158008	0.0279072	1
(REACTOME) G BETA GAMMA SIGNALLING THROUGH PI3KGAMMA	0.0244254	0.179069	0.0281329	1
(BIOCARTA) HER2 PATHWAY	0.103065	0.0425599	0.0282016	1
(BIOCARTA) P38MAPK PATHWAY	0.11663	0.0376859	0.0282496	1
(REACTOME) REGULATION OF INSULIN SECRETION BY GLUCAGON LIKE PEPTIDE1	0.144701	0.0305249	0.0283671	1
(BIOCARTA) IL2RB PATHWAY	0.0381544	0.116048	0.0284255	1
(REACTOME) P38MAPK EVENTS	0.0156641	0.283601	0.0285047	1
(KEGG) INSULIN SIGNALING PATHWAY	0.0396851	0.112895	0.0287098	1
(REACTOME) THROMBIN SIGNALLING THROUGH PROTEINASE ACTIVATED RECEPTORS PARS	0.0340421	0.132683	0.0289074	1
(REACTOME) INSULIN RECEPTOR SIGNALLING CASCADE	0.00651351	0.707872	0.0294136	1
(KEGG) AUTOIMMUNE THYROID DISEASE	0.233038	0.0198465	0.0294902	1
(KEGG) NON SMALL CELL LUNG CANCER	0.52776	0.00879159	0.0295701	1
(REACTOME) IL1 SIGNALING	0.00705486	0.659399	0.0296352	1
(REACTOME) PRE NOTCH PROCESSING IN GOLGI	0.034518	0.138398	0.0303062	1
(REACTOME) CONVERSION FROM APC C CDC20 TO APC C CDH1 IN LATE ANAPHASE	0.0128296	0.380236	0.0308452	1
(REACTOME) NFKB IS ACTIVATED AND SIGNALS SURVIVAL	0.104358	0.0477425	0.0313978	1
(REACTOME) GPVI MEDIATED ACTIVATION CASCADE	0.191817	0.0261808	0.0316076	1
(BIOCARTA) MONOCYTE PATHWAY	0.448506	0.0112419	0.0317142	1
(REACTOME) G ALPHA Z SIGNALLING EVENTS	0.0843697	0.0598941	0.0317734	1
(REACTOME) CASPASE MEDIATED CLEAVAGE OF CYTOSKELETAL PROTEINS	0.0525334	0.0982169	0.032335	1
(REACTOME) PKB MEDIATED EVENTS	0.00847104	0.610228	0.0323856	1
(REACTOME) PI3K CASCADE	0.00960018	0.553363	0.0331372	1
(REACTOME) CALNEXIN CALRETICULIN CYCLE	0.363536	0.0148486	0.0335848	1
(REACTOME) SIGNALING BY ERBB2	0.12094	0.0452742	0.0339889	1
(REACTOME) NEF MEDIATED DOWNREGULATION OF MHC CLASS I COMPLEX CELL SURFACE EXPRESSION	0.0118938	0.468553	0.0344953	1
(BIOCARTA) VIP PATHWAY	0.0800449	0.0696618	0.0345118	1
(BIOCARTA) ERK5 PATHWAY	0.376706	0.0148155	0.0345379	1
(BIOCARTA) SPRY PATHWAY	0.152996	0.0370624	0.0350004	1
(KEGG) OOCYTE MEIOSIS	0.0513817	0.110863	0.0351346	1
(KEGG) LYSOSOME	0.0194396	0.294733	0.035306	1
(REACTOME) RECEPTOR LIGAND BINDING INITIATES THE SECOND PROTEOLYTIC CLEAVAGE OF NOTCH RECEPTOR	0.120993	0.0478243	0.0355994	1
(BIOCARTA) CD40 PATHWAY	0.177848	0.0330818	0.036099	1
(BIOCARTA) BARRESTIN PATHWAY	0.0223049	0.267231	0.0364941	1
(REACTOME) SHC MEDIATED CASCADE	0.0328773	0.181697	0.0365614	1
(REACTOME) PD1 SIGNALING	0.216059	0.0276735	0.0365891	1
(BIOCARTA) GH PATHWAY	0.298588	0.0201969	0.0368522	1
(KEGG) ENDOMETRIAL CANCER	0.253699	0.0238426	0.0369456	1
(KEGG) ALZHEIMERS DISEASE	0.0120359	0.538339	0.0391297	1
(REACTOME) HYALURONAN METABOLISM	0.937733	0.00703512	0.0397218	1
(REACTOME) NCAM1 INTERACTIONS	0.820692	0.0081895	0.0403432	1
(KEGG) ABC TRANSPORTERS	0.489633	0.0137735	0.0404578	1
(BIOCARTA) INFLAM PATHWAY	0.256092	0.0263675	0.0405005	1
(REACTOME) PI3K EVENTS IN ERBB2 SIGNALING	0.334184	0.0206459	0.0412337	1
(KEGG) ALLOGRAFT REJECTION	0.128861	0.0542288	0.0416731	1
(REACTOME) REGULATION OF MITOTIC CELL CYCLE	0.0588368	0.119127	0.0417779	1
(BIOCARTA) NUCLEARRS PATHWAY	0.674298	0.0105317	0.0422359	1
(REACTOME) NUCLEAR RECEPTOR TRANSCRIPTION PATHWAY	0.250667	0.0285265	0.0424788	1
(REACTOME) DNA REPAIR	0.298834	0.0244859	0.0432998	1
(KEGG) SULFUR METABOLISM	0.0120056	0.631544	0.0445975	1
(REACTOME) NEGATIVE REGULATORS OF RIG I MDA5 SIGNALING	0.64784	0.0117321	0.0446875	1
(BIOCARTA) TPO PATHWAY	0.512236	0.0149054	0.0448562	1
(REACTOME) SULFUR AMINO ACID METABOLISM	0.270575	0.0285672	0.0453162	1
(REACTOME) IL 2 SIGNALING	0.130265	0.0596966	0.0455437	1
(REACTOME) APC C CDC20 MEDIATED DEGRADATION OF MITOTIC PROTEINS	0.073876	0.105847	0.0457531	1
(KEGG) HEMATOPOIETIC CELL LINEAGE	0.139804	0.0565405	0.0461652	1
(REACTOME) PRE NOTCH EXPRESSION AND PROCESSING	0.118758	0.0668181	0.0463133	1
(REACTOME) IRAK1 RECRUITS IKK COMPLEX	0.0194667	0.415503	0.0470533	1
(BIOCARTA) TEL PATHWAY	0.0191191	0.437377	0.0483674	1
(REACTOME) SEMA3A PAK DEPENDENT AXON REPULSION	0.015844	0.52979	0.0485192	1
(BIOCARTA) PTEN PATHWAY	0.0873878	0.0967694	0.0488177	1
(REACTOME) TRAFFICKING AND PROCESSING OF ENDOSOMAL TLR	0.0589423	0.1446	0.0491352	1
(REACTOME) GROWTH HORMONE RECEPTOR SIGNALING	0.148638	0.057533	0.0492713	1
(REACTOME) TOLL RECEPTOR CASCADES	0.246983	0.0346865	0.0493445	1
(REACTOME) N GLYCAN TRIMMING IN THE ER AND CALNEXIN CALRETICULIN CYCLE	0.445231	0.0194943	0.0498791	1
(KEGG) ONE CARBON POOL BY FOLATE	0.0371634	0.233656	0.0498979	1
*Pathway association discarded since it didn't the nominal significance threshold (p <0.05) in one of the two cohorts.

## Sheet: Table S5
Table S5. List of biological pathways significantly associated with ST8SIA4 gene network.
Pathway	P_value	Z_score	Database
regulation of alpha-beta T cell activation	2.17178e-13	7.33777	GO_BP
Inhibition of Cellular Proliferation by Gleevec	3.42615e-13	7.27649	BioCarta
positive regulation of alpha-beta T cell activation	1.17581e-11	6.78315	GO_BP
G-protein coupled purinergic nucleotide receptor activity	1.30623e-11	6.76795	GO_MF
G-protein coupled nucleotide receptor activity	1.30623e-11	6.76795	GO_MF
Interleukin-3, 5 and GM-CSF signaling	3.99107e-11	6.60441	Reactome
regulation of T cell differentiation	9.13169e-11	6.48067	GO_BP
alpha-beta T cell proliferation	1.19846e-10	6.43953	GO_BP
Fc Epsilon Receptor I Signaling in Mast Cells	1.40154e-10	6.41573	BioCarta
positive regulation of lymphocyte differentiation	3.15849e-10	6.29079	GO_BP
chemokine receptor activity	3.7036e-10	6.26603	GO_MF
G-protein coupled chemoattractant receptor activity	3.7036e-10	6.26603	GO_MF
IL-2 Receptor Beta Chain in T cell Activation	6.91527e-10	6.16801	BioCarta
Toll-like receptor signaling pathway	7.18582e-10	6.16194	KEGG
regulation of lymphocyte differentiation	7.63241e-10	6.15239	GO_BP
regulation of alpha-beta T cell proliferation	7.7145e-10	6.15069	GO_BP
cell activation involved in immune response	8.96073e-10	6.1269	GO_BP
leukocyte activation involved in immune response	8.96073e-10	6.1269	GO_BP
positive regulation of alpha-beta T cell proliferation	1.07059e-09	6.09851	GO_BP
alpha-beta T cell activation	1.71088e-09	6.02312	GO_BP
cytokine receptor activity	1.72815e-09	6.02149	GO_MF
Dendritic cells in regulating TH1 and TH2 Development	2.69493e-09	5.94918	BioCarta
regulation of alpha-beta T cell differentiation	3.03668e-09	5.9296	GO_BP
positive regulation of T cell differentiation	3.85561e-09	5.89027	GO_BP
Interleukin receptor SHC signaling	3.9844e-09	5.88484	Reactome
Interleukin-2 signaling	4.27274e-09	5.87327	Reactome
dendritic cell chemotaxis	4.74305e-09	5.85595	GO_BP
regulation of lymphocyte proliferation	6.25752e-09	5.80973	GO_BP
type 2 immune response	7.37255e-09	5.78221	GO_BP
Selective expression of chemokine receptors during T-cell polarization	8.20429e-09	5.76421	BioCarta
NO2-dependent IL 12 Pathway in NK cells	1.05033e-08	5.72239	BioCarta
positive regulation of cell activation	1.13167e-08	5.70971	GO_BP
regulation of immune response	1.1896e-08	5.70121	GO_BP
regulation of CD4-positive, alpha-beta T cell activation	1.29658e-08	5.68651	GO_BP
positive regulation of T cell proliferation	1.48452e-08	5.66334	GO_BP
regulation of mononuclear cell proliferation	1.66174e-08	5.64397	GO_BP
Death Receptor Signalling	1.72549e-08	5.63749	Reactome
Extrinsic Pathway for Apoptosis	1.72549e-08	5.63749	Reactome
positive regulation of defense response	1.99076e-08	5.6128	GO_BP
regulation of CD4-positive, alpha-beta T cell differentiation	2.45275e-08	5.57659	GO_BP
IL12 and Stat4 Dependent Signaling Pathway in Th1 Development	2.49835e-08	5.57339	BioCarta
regulation of cytokine biosynthetic process	2.64457e-08	5.56347	GO_BP
positive regulation of innate immune response	2.75526e-08	5.55632	GO_BP
TNFR1 Signaling Pathway	2.81462e-08	5.55259	BioCarta
purinergic nucleotide receptor activity	3.39321e-08	5.51983	GO_MF
nucleotide receptor activity	3.39321e-08	5.51983	GO_MF
positive regulation of cytokine biosynthetic process	3.56443e-08	5.51118	GO_BP
T cell differentiation	3.57725e-08	5.51054	GO_BP
positive regulation of lymphocyte proliferation	3.61183e-08	5.50885	GO_BP
Intestinal immune network for IgA production	3.92255e-08	5.4943	KEGG
regulation of leukocyte proliferation	4.05231e-08	5.48856	GO_BP
purinergic receptor activity	4.46982e-08	5.47121	GO_MF
Th1/Th2 Differentiation	5.51782e-08	5.43376	BioCarta
Other semaphorin interactions	7.00487e-08	5.39105	Reactome
regulation of B cell activation	7.00942e-08	5.39093	GO_BP
leukocyte chemotaxis	7.86574e-08	5.37018	GO_BP
immune response-activating signal transduction	8.19583e-08	5.36276	GO_BP
T cell selection	8.29865e-08	5.36051	GO_BP
regulation of cell activation	9.36286e-08	5.33867	GO_BP
B cell activation	9.38767e-08	5.33819	GO_BP
positive regulation of leukocyte activation	1.00895e-07	5.3251	GO_BP
cytokine biosynthetic process	1.1297e-07	5.30452	GO_BP
positive regulation of mononuclear cell proliferation	1.13293e-07	5.304	GO_BP
regulation of lymphocyte activation	1.16142e-07	5.29947	GO_BP
negative regulation of lymphocyte activation	1.23873e-07	5.28769	GO_BP
negative regulation of T cell differentiation	1.31305e-07	5.27702	GO_BP
Natural killer cell mediated cytotoxicity	1.38862e-07	5.26675	KEGG
IL 3 signaling pathway	1.44785e-07	5.25907	BioCarta
positive regulation of alpha-beta T cell differentiation	1.48139e-07	5.25486	GO_BP
cell chemotaxis	1.51084e-07	5.25123	GO_BP
immune response-regulating signaling pathway	1.53808e-07	5.24794	GO_BP
Human Cytomegalovirus and Map Kinase Pathways	1.57201e-07	5.24392	BioCarta
regulation of innate immune response	1.6343e-07	5.23675	GO_BP
Jak-STAT signaling pathway	1.66505e-07	5.23331	KEGG
CD4-positive, alpha-beta T cell activation	1.7216e-07	5.22713	GO_BP
Notch receptor processing	1.77999e-07	5.22096	GO_BP
positive regulation of leukocyte proliferation	1.78162e-07	5.22079	GO_BP
lymphocyte proliferation	1.99745e-07	5.19957	GO_BP
CD28 dependent Vav1 pathway	2.04374e-07	5.19531	Reactome
regulation of leukocyte activation	2.0818e-07	5.19188	GO_BP
regulation of T cell proliferation	2.1942e-07	5.18208	GO_BP
cytokine metabolic process	2.26461e-07	5.17619	GO_BP
Fc epsilon RI signaling pathway	2.3578e-07	5.16866	KEGG
leukocyte differentiation	2.51425e-07	5.15664	GO_BP
FAS signaling pathway ( CD95 )	2.62844e-07	5.14831	BioCarta
lymphocyte differentiation	2.75544e-07	5.13945	GO_BP
microglial cell activation	2.8035e-07	5.1362	GO_BP
CD4-positive, alpha-beta T cell differentiation	3.10319e-07	5.11707	GO_BP
coreceptor activity	3.10602e-07	5.1169	GO_MF
positive regulation of lymphocyte activation	3.11781e-07	5.11618	GO_BP
regulation of defense response	3.147e-07	5.11442	GO_BP
P2Y receptors	3.19072e-07	5.11182	Reactome
mannosidase activity	3.24259e-07	5.10877	GO_MF
negative regulation of immune response	3.2451e-07	5.10863	GO_BP
leukocyte activation	3.443e-07	5.09743	GO_BP
negative regulation of leukocyte activation	3.88679e-07	5.07442	GO_BP
Apoptosis	3.93959e-07	5.07185	KEGG
negative regulation of T cell activation	4.22953e-07	5.05833	GO_BP
lymphocyte activation	4.46697e-07	5.0479	GO_BP
mononuclear cell proliferation	5.22613e-07	5.01782	GO_BP
Signaling by Notch	5.76426e-07	4.99895	Reactome
positive regulation of CD4-positive, alpha-beta T cell activation	5.84929e-07	4.99613	GO_BP
positive regulation of CD4-positive, alpha-beta T cell differentiation	5.84929e-07	4.99613	GO_BP
regulation of type 2 immune response	5.88615e-07	4.99492	GO_BP
regulation of T cell activation	6.59668e-07	4.97288	GO_BP
positive regulation of T cell activation	7.09954e-07	4.95862	GO_BP
positive regulation of B cell activation	7.28259e-07	4.95367	GO_BP
C-C chemokine receptor activity	8.21117e-07	4.93028	GO_MF
lymphocyte activation involved in immune response	9.44032e-07	4.90296	GO_BP
positive regulation of immune response	9.62659e-07	4.89912	GO_BP
regulation of T-helper cell differentiation	9.92551e-07	4.89311	GO_BP
mannosyl-oligosaccharide mannosidase activity	1.02476e-06	4.88682	GO_MF
activated T cell proliferation	1.04904e-06	4.88221	GO_BP
leukocyte proliferation	1.15041e-06	4.86399	GO_BP
Antigen Dependent B Cell Activation	1.22284e-06	4.8519	BioCarta
positive regulation of immune system process	1.23271e-06	4.85031	GO_BP
Nucleotide-like (purinergic) receptors	1.26259e-06	4.84555	Reactome
interleukin-10 production	1.26711e-06	4.84484	GO_BP
Bone Remodelling	1.36184e-06	4.83051	BioCarta
leukocyte migration	1.40495e-06	4.8243	GO_BP
negative regulation of G-protein coupled receptor protein signaling pathway	1.4715e-06	4.81507	GO_BP
tumor necrosis factor biosynthetic process	1.63092e-06	4.79449	GO_BP
regulation of tumor necrosis factor biosynthetic process	1.63092e-06	4.79449	GO_BP
T cell activation	1.63594e-06	4.79387	GO_BP
positive regulation of immune effector process	1.67802e-06	4.78878	GO_BP
regulation of interleukin-10 production	1.9144e-06	4.76226	GO_BP
positive regulation of acute inflammatory response	2.20779e-06	4.73341	GO_BP
positive regulation of response to external stimulus	2.30516e-06	4.72465	GO_BP
regulation of leukocyte mediated immunity	2.34286e-06	4.72135	GO_BP
regulation of B cell proliferation	2.41468e-06	4.7152	GO_BP
HIV-I Nef: negative effector of Fas and TNF	2.51016e-06	4.7073	BioCarta
G-protein coupled receptor activity	2.55426e-06	4.70375	GO_MF
Signaling by Interleukins	2.66022e-06	4.69545	Reactome
regulation of interferon-alpha production	2.77243e-06	4.687	GO_BP
interferon-alpha production	2.77243e-06	4.687	GO_BP
tumor necrosis factor superfamily cytokine production	3.38821e-06	4.64576	GO_BP
hemopoiesis	3.45305e-06	4.64185	GO_BP
cellular response to mechanical stimulus	3.57958e-06	4.63441	GO_BP
regulation of immune effector process	3.60253e-06	4.63309	GO_BP
Leishmania infection	3.73071e-06	4.62585	KEGG
type I interferon biosynthetic process	3.8651e-06	4.61851	GO_BP
protein autophosphorylation	3.87939e-06	4.61774	GO_BP
T cell proliferation	4.22927e-06	4.59979	GO_BP
negative regulation of interleukin-6 production	4.74668e-06	4.57568	GO_BP
Chemokine signaling pathway	4.80489e-06	4.57313	KEGG
negative regulation of cell activation	4.88449e-06	4.56969	GO_BP
Growth Hormone Signaling Pathway	5.03271e-06	4.56342	BioCarta
Renal cell carcinoma	5.2423e-06	4.55485	KEGG
positive regulation of leukocyte apoptosis	5.32293e-06	4.55164	GO_BP
negative regulation of B cell proliferation	5.77692e-06	4.53439	GO_BP
elevation of cytosolic calcium ion concentration	6.61556e-06	4.5057	GO_BP
myeloid leukocyte activation	6.75003e-06	4.50142	GO_BP
positive regulation of inflammatory response	6.93974e-06	4.49553	GO_BP
regulation of activated T cell proliferation	7.14573e-06	4.4893	GO_BP
phagocytic cup	7.74251e-06	4.47218	GO_CC
innate immune response-activating signal transduction	8.26145e-06	4.45829	GO_BP
interleukin-12 production	8.39401e-06	4.45488	GO_BP
induction of apoptosis by extracellular signals	8.80175e-06	4.44469	GO_BP
interleukin-17 production	9.0015e-06	4.43987	GO_BP
regulation of interleukin-17 production	9.0015e-06	4.43987	GO_BP
G alpha (q) signalling events	9.06042e-06	4.43846	Reactome
positive regulation of GTPase activity	9.18115e-06	4.43561	GO_BP
B cell activation involved in immune response	9.294e-06	4.43298	GO_BP
termination of G-protein coupled receptor signaling pathway	9.7682e-06	4.42224	GO_BP
hemopoietic or lymphoid organ development	1.06461e-05	4.40362	GO_BP
T cell activation involved in immune response	1.08766e-05	4.39897	GO_BP
Non-small cell lung cancer	1.20514e-05	4.37666	KEGG
peptidyl-serine modification	1.2141e-05	4.37504	GO_BP
alpha-beta T cell differentiation	1.24865e-05	4.36892	GO_BP
regulation of interleukin-12 production	1.27288e-05	4.36472	GO_BP
negative T cell selection	1.28712e-05	4.36228	GO_BP
cellular extravasation	1.30561e-05	4.35916	GO_BP
activation of innate immune response	1.33478e-05	4.35432	GO_BP
regulation of cytokine production involved in immune response	1.49499e-05	4.32942	GO_BP
A third proteolytic cleavage releases NICD	1.5139e-05	4.32666	Reactome
regulation of adaptive immune response	1.59169e-05	4.3156	GO_BP
tolerance induction	1.62737e-05	4.3107	GO_BP
negative regulation of adaptive immune response	1.63782e-05	4.30929	GO_BP
cytokine binding	1.80403e-05	4.28786	GO_MF
lymphocyte chemotaxis	1.8044e-05	4.28781	GO_BP
G-protein coupled peptide receptor activity	1.92413e-05	4.27352	GO_MF
activation of immune response	1.94249e-05	4.2714	GO_BP
immune effector process	2.01696e-05	4.26301	GO_BP
regulation of natural killer cell mediated immunity	2.19949e-05	4.24361	GO_BP
regulation of natural killer cell mediated cytotoxicity	2.19949e-05	4.24361	GO_BP
positive regulation of natural killer cell mediated cytotoxicity	2.32618e-05	4.23104	GO_BP
positive regulation of natural killer cell mediated immunity	2.32618e-05	4.23104	GO_BP
intrinsic to Golgi membrane	2.34865e-05	4.22887	GO_CC
positive regulation of T-helper cell differentiation	2.36336e-05	4.22747	GO_BP
CD28 co-stimulation	2.38556e-05	4.22536	Reactome
leukocyte homeostasis	2.39425e-05	4.22454	GO_BP
regulation of MAP kinase activity	2.43379e-05	4.22085	GO_BP
regulation of inflammatory response to antigenic stimulus	2.64881e-05	4.20173	GO_BP
B cell homeostasis	2.75715e-05	4.19265	GO_BP
integral to Golgi membrane	2.83023e-05	4.18671	GO_CC
B cell proliferation	3.0316e-05	4.17108	GO_BP
B cell differentiation	3.04643e-05	4.16997	GO_BP
lymphoid progenitor cell differentiation	3.11672e-05	4.16477	GO_BP
T cell differentiation involved in immune response	3.1494e-05	4.16239	GO_BP
phosphatidylinositol 3-kinase activity	3.18149e-05	4.16007	GO_MF
1-phosphatidylinositol-3-kinase activity	3.18149e-05	4.16007	GO_MF
Beta defensins	3.24852e-05	4.15531	Reactome
Allograft rejection	3.35607e-05	4.14785	KEGG
positive regulation of peptidyl-tyrosine phosphorylation	3.41939e-05	4.14357	GO_BP
negative thymic T cell selection	3.42772e-05	4.14301	GO_BP
glycolipid metabolic process	3.46389e-05	4.14061	GO_BP
hydrolase activity, acting on glycosyl bonds	3.6355e-05	4.1295	GO_MF
lymphocyte homeostasis	3.79747e-05	4.11947	GO_BP
regulation of peptidyl-tyrosine phosphorylation	3.89916e-05	4.11337	GO_BP
negative regulation of cytokine secretion	4.11215e-05	4.10109	GO_BP
negative regulation of B cell activation	4.13952e-05	4.09955	GO_BP
cytokine secretion	4.16624e-05	4.09806	GO_BP
termination of signal transduction	4.17042e-05	4.09783	GO_BP
negative regulation of immune system process	4.23793e-05	4.09411	GO_BP
regulation of MHC class II biosynthetic process	4.51746e-05	4.07928	GO_BP
regulation of lymphocyte mediated immunity	4.54616e-05	4.07781	GO_BP
Cytokine Network	4.63343e-05	4.07339	BioCarta
Regulation of BAD phosphorylation	4.66017e-05	4.07205	BioCarta
phosphatidylinositol 3-kinase complex	4.71784e-05	4.06918	GO_CC
negative regulation of leukocyte mediated immunity	4.73515e-05	4.06833	GO_BP
negative regulation of lymphocyte mediated immunity	4.73515e-05	4.06833	GO_BP
regulation of interleukin-2 production	4.81493e-05	4.06443	GO_BP
myeloid dendritic cell activation	4.99645e-05	4.05579	GO_BP
peptide receptor activity	5.12649e-05	4.04978	GO_MF
pattern recognition receptor signaling pathway	5.23623e-05	4.04482	GO_BP
Eicosanoid ligand-binding receptors	5.28707e-05	4.04256	Reactome
natural killer cell mediated cytotoxicity	5.44378e-05	4.03571	GO_BP
natural killer cell mediated immunity	5.44378e-05	4.03571	GO_BP
natural killer cell activation	5.45455e-05	4.03524	GO_BP
alpha-beta T cell differentiation involved in immune response	5.61865e-05	4.02828	GO_BP
alpha-beta T cell activation involved in immune response	5.61865e-05	4.02828	GO_BP
cytosolic calcium ion homeostasis	5.84152e-05	4.01912	GO_BP
regulation of cytokine production	6.31279e-05	4.0008	GO_BP
cytokine production	6.56505e-05	3.99152	GO_BP
toll-like receptor signaling pathway	6.66131e-05	3.98807	GO_BP
positive regulation of interleukin-2 biosynthetic process	6.82857e-05	3.98218	GO_BP
B cell receptor signaling pathway	6.85699e-05	3.98119	KEGG
phosphatidylcholine metabolic process	7.10494e-05	-3.97274	GO_BP
peptidyl-serine phosphorylation	7.17356e-05	3.97045	GO_BP
regulation of acute inflammatory response	7.22099e-05	3.96888	GO_BP
negative regulation of lymphocyte differentiation	7.33223e-05	3.96524	GO_BP
endothelium development	7.39279e-05	3.96328	GO_BP
CD28 dependent PI3K/Akt signaling	7.59482e-05	3.95684	Reactome
myeloid cell activation involved in immune response	7.69508e-05	3.9537	GO_BP
regulation of adaptive immune response based on somatic recombination of immune receptors built from immunoglobulin superfamily domains	7.75997e-05	3.95169	GO_BP
peptidyl-tyrosine phosphorylation	8.6775e-05	3.92487	GO_BP
apoptotic cell clearance	8.83374e-05	-3.92058	GO_BP
regulation of natural killer cell activation	8.93411e-05	3.91785	GO_BP
Class A/1 (Rhodopsin-like receptors)	9.00448e-05	3.91596	Reactome
MyD88-dependent toll-like receptor signaling pathway	9.14825e-05	3.91214	GO_BP
peptidyl-tyrosine modification	9.26204e-05	3.90915	GO_BP
defense response to virus	9.27628e-05	3.90878	GO_BP
cellular defense response	9.423e-05	3.90499	GO_BP
MHC class II biosynthetic process	9.45273e-05	3.90423	GO_BP
negative regulation of mononuclear cell proliferation	9.45946e-05	3.90405	GO_BP
negative regulation of lymphocyte proliferation	9.45946e-05	3.90405	GO_BP
paraxial mesoderm development	9.92931e-05	-3.89231	GO_BP

## Sheet: Table S6
Table S6. List of biological pathways significantly associated with ARHGAP27 gene network.
Pathway	P_value	Z_score	Database
MAPKinase Signaling Pathway	3.32976e-08	5.52315	BioCarta
regulation of Rho protein signal transduction	3.39608e-07	5.10003	GO_BP
SH3/SH2 adaptor activity	8.2139e-07	4.93022	GO_MF
Ras guanyl-nucleotide exchange factor activity	2.59947e-06	4.70017	GO_MF
guanyl-nucleotide exchange factor activity	4.68807e-06	4.57828	GO_MF
Rho guanyl-nucleotide exchange factor activity	1.07322e-05	4.40187	GO_MF
calcium-dependent cysteine-type endopeptidase activity	1.77985e-05	4.29086	GO_MF
histone deacetylase binding	3.7799e-05	4.12054	GO_MF
receptor signaling protein serine/threonine kinase activity	4.20745e-05	4.09578	GO_MF
Toll Receptor Cascades	4.78348e-05	4.06596	Reactome
TRIF mediated TLR3 signaling	4.88659e-05	4.06099	Reactome
Toll Like Receptor 3 (TLR3) Cascade	4.88659e-05	4.06099	Reactome
Activated TLR4 signalling	4.93792e-05	4.05855	Reactome
GTPase regulator activity	5.26921e-05	4.04335	GO_MF
signaling adaptor activity	5.56581e-05	4.0305	GO_MF
nucleoside-triphosphatase regulator activity	7.30782e-05	3.96603	GO_MF
hydrolase activity, acting on carbon-nitrogen (but not peptide) bonds, in cyclic amidines	7.72386e-05	3.95281	GO_MF
small GTPase regulator activity	9.95404e-05	3.89171	GO_MF
